# Supplementary material for: APOE4 Alters Early Transcriptional Programs and Inflammatory Signaling in Human Induced Pluripotent Stem Cells
Source: Int J Mol Sci. 2026 May 12;27(10):4325. doi: 10.3390/ijms27104325 (PMC13207287; doi:10.3390/ijms27104325)
Supplement: Supplementary file 1 [file ijms-27-04325-s001.zip]

Archive with 3 entries (2 files):
- Table of differential Expressed Genes/
- Table of differential Expressed Genes/Table S1_TopUP_200.csv
- Table of differential Expressed Genes/Table S2_TopDown_200.csv
