# Supplementary material for: APOE4 Alters Early Transcriptional Programs and Inflammatory Signaling in Human Induced Pluripotent Stem Cells
Source: Int J Mol Sci. 2026 May 12;27(10):4325. doi: 10.3390/ijms27104325 (PMC13207287; doi:10.3390/ijms27104325)
Supplement: Supplementary file 1 [file ijms-27-04325-s001.zip › Table of differential Expressed Genes/Table S1_TopUP_200.csv]

	gene_id	baseMean	log2FoldChange	lfcSE	stat	pvalue	padj	hgnc_symbol	label
1	ENSG00000159182	102.859.077.519.143	10.169.953.574.912	121.678.718.994.528	835.803.800.282.396	6,38E-03	2,29E-01	PRAC1	PRAC1
2	ENSG00000305489	561.504.085.854.053	929.754.505.812.005	124.052.680.027.695	749.483.610.998.519	6,64E+00	1,87E+02		ENSG00000305489
3	ENSG00000230148	496.330.088.600.521	911.975.846.025.306	125.166.009.113.278	72.861.302.560.182	3,19E+01	8,45E+02	HOXB-AS1	HOXB-AS1
4	ENSG00000254275	492.247.084.737.853	910.660.741.849.645	12.603.165.633.813	722.565.082.701.471	4,99E+01	1,31E+03	LINC00824	LINC00824
5	ENSG00000308486	172.691.563.939.582	905.984.642.308.648	104.768.314.516.235	864.750.613.286.099	5,26E-04	2,03E-02		ENSG00000308486
6	ENSG00000164093	850.296.769.003.624	877.380.693.987.009	0.439531842870863	199.617.094.464.937	1,19E-74	3,79E-72	PITX2	PITX2
7	ENSG00000248215	138.140.021.263.252	873.311.985.976.569	105.445.059.415.083	828.215.177.478.146	1,21E-02	4,29E-01	LINC02505	LINC02505
8	ENSG00000159184	367.909.937.115.634	868.864.350.682.335	128.778.197.145.858	67.469.833.398.757	1,51E+02	3,47E+04	HOXB13	HOXB13
9	ENSG00000249116	683.668.361.300.192	861.611.024.961.949	123.083.656.057.576	700.020.662.823.749	2,56E+02	6,34E+03	IRX4-AS1	IRX4-AS1
10	ENSG00000205364	347.859.832.900.915	860.745.141.749.802	127.852.757.792.142	673.231.580.306.751	1,67E+03	3,81E+04	MT1M	MT1M
11	ENSG00000266392	326.045.119.162.469	851.451.544.234.291	129.375.409.171.675	658.124.716.038.159	4,67E+03	1,01E+05	MIR4740	MIR4740
12	ENSG00000173917	323.130.427.809.274	8.499.707.232.071	12.874.437.724.302	660.200.267.699.986	4,06E+03	8,83E+04	HOXB2	HOXB2
13	ENSG00000310278	319.341.010.954.497	848.289.234.042.569	129.031.441.950.936	65.742.831.453.835	4,89E+03	1,05E+05		ENSG00000310278
14	ENSG00000241269	313.004.527.243.359	845.385.238.628.717	132.689.514.385.543	637.115.330.886.179	1,88E+04	3,77E+05		ENSG00000241269
15	ENSG00000152977	495.406.853.521.527	827.610.146.587.203	0.347792913262426	237.960.612.487.447	3,67E-111	2,19E-108	ZIC1	ZIC1
16	ENSG00000184058	102.538.682.391.627	823.385.458.724.271	0.337932123150533	243.654.095.694.682	3,98E-117	2,52E-114	TBX1	TBX1
17	ENSG00000232721	261.196.144.875.521	819.232.735.682.774	131.651.646.573.264	62.227.306.456.579	4,89E+04	9,30E+05		ENSG00000232721
18	ENSG00000243081	177.761.517.622.455	808.365.376.444.618	0.202276875866807	399.633.113.266.443	0	0		ENSG00000243081
19	ENSG00000278318	241.848.256.200.534	808.313.456.751.945	131.892.763.813.255	612.856.561.180.583	8,87E+04	1,63E+06	ZNF229	ZNF229
20	ENSG00000258417	238.492.112.157.862	80.621.495.904.438	131.847.495.526.952	61.147.536.843.396	9,67E+04	1,77E+06		ENSG00000258417
21	ENSG00000168453	235.313.125.400.188	804.351.766.321.253	132.195.470.950.987	608.456.371.867.289	1,17E+05	2,11E+06	HR	HR
22	ENSG00000273213	444.967.015.372.062	799.453.002.163.449	126.127.806.922.528	633.843.576.345.145	2,32E+04	4,61E+05	H3-7	H3-7
23	ENSG00000229637	213.909.629.626.705	790.563.277.848.153	134.447.016.041.101	588.011.025.552.603	4,10E+05	6,95E+06	PRAC2	PRAC2
24	ENSG00000291180	198.706.980.540.525	779.838.726.312.757	134.450.290.838.155	580.020.111.114.145	6,62E+05	1,09E+07		ENSG00000291180
25	ENSG00000198028	188.719.306.431.567	772.391.077.551.633	135.649.335.928.441	569.402.770.949.865	1,24E+06	1,99E+07	ZNF560	ZNF560
26	ENSG00000310325	186.727.839.484.308	770.873.821.086.157	135.421.486.974.641	569.240.405.128.994	1,25E+06	2,00E+07		ENSG00000310325
27	ENSG00000303317	583.997.331.080.873	766.657.925.023.173	0.138102690847554	555.136.123.936.541	0	0		ENSG00000303317
28	ENSG00000177133	177.013.310.348.283	763.040.925.232.651	138.739.388.462.003	54.998.146.790.998	3,80E+06	5,68E+07	PRDM16-DT	PRDM16-DT
29	ENSG00000224664	643.742.723.840.891	762.690.766.663.103	108.190.812.593.649	704.949.661.047.168	1,80E+02	4,50E+03	RPL36AP53	RPL36AP53
30	ENSG00000205362	171.191.164.398.163	758.359.652.105.104	13.686.674.441.425	554.086.133.450.946	3,01E+06	4,56E+07	MT1A	MT1A
31	ENSG00000228065	169.837.926.304.326	757.306.417.269.206	138.133.257.867.143	548.243.362.215.914	4,20E+06	6,21E+07	LINC01515	LINC01515
32	ENSG00000250103	215.870.980.987.153	756.712.685.384.379	0.586511365131244	129.019.270.618.064	4,39E-24	4,35E-22	PANCR	PANCR
33	ENSG00000306278	160.454.833.735.144	748.937.868.253.502	138.628.404.103.276	540.248.496.040.938	6,57E+06	9,40E+07		ENSG00000306278
34	ENSG00000267107	159.637.681.319.613	748.483.210.490.266	139.863.467.397.784	535.152.763.202.642	8,72E+06	1,22E+07	PCAT19	PCAT19
35	ENSG00000219445	112.628.927.437.719	74.382.257.431.194	0.782289833857824	950.827.355.947.879	1,94E-07	9,34E-06		ENSG00000219445
36	ENSG00000196092	837.673.514.109.773	737.605.301.909.632	0.286895441436313	257.098.996.839.018	9,06E-132	7,65E-129	PAX5	PAX5
37	ENSG00000289096	14.794.545.555.795	737.274.661.063.458	140.773.132.249.471	523.732.511.511.429	1,63E+07	2,20E+08		ENSG00000289096
38	ENSG00000304984	144.443.058.645.877	733.816.508.665.341	141.722.140.547.863	517.785.369.193.966	2,24E+07	2,97E+08		ENSG00000304984
39	ENSG00000302253	144.078.128.230.315	733.256.340.626.331	144.789.353.188.382	506.429.737.048.626	4,10E+07	5,23E+08		ENSG00000302253
40	ENSG00000305471	130.781.832.362.102	719.488.527.897.652	142.611.950.197.556	504.507.880.932.115	4,53E+07	5,74E+07		ENSG00000305471
41	ENSG00000207955	255.651.969.920.105	719.282.600.686.748	131.432.119.102.315	547.265.467.223.284	4,43E+06	6,53E+07	MIR219A2HG	MIR219A2HG
42	ENSG00000224842	130.417.313.524.546	719.122.686.544.166	142.554.684.449.528	504.453.914.875.576	4,55E+06	5,75E+07	LMX1B-DT	LMX1B-DT
43	ENSG00000198153	129.135.830.416.385	717.808.772.711.714	143.006.753.135.055	501.940.472.722.864	5,18E+07	6,48E+08	ZNF849P	ZNF849P
44	ENSG00000229676	453.281.274.310.744	711.751.578.310.096	11.210.994.644.434	634.869.251.911.977	2,17E+04	4,33E+05	ZNF492	ZNF492
45	ENSG00000294508	119.377.191.586.076	706.289.016.968.276	145.673.708.595.504	484.843.163.380.597	1,24E+08	1,47E+09		ENSG00000294508
46	ENSG00000289287	137.268.698.241.056	700.525.992.847.829	0.626300216422306	111.851.469.068.546	4,82E-15	3,38E-13		ENSG00000289287
47	ENSG00000308436	114.228.792.728.285	700.084.548.529.022	147.192.848.317.259	475.624.024.218.937	1,97E+08	2,24E+09		ENSG00000308436
48	ENSG00000302232	105.075.147.015.757	687.937.866.767.516	148.578.534.046.644	463.012.958.891.859	3,65E+08	3,95E+09		ENSG00000302232
49	ENSG00000120457	100.948.703.149.887	682.246.173.108.487	148.974.457.454.873	457.961.844.442.462	4,66E+08	4,95E+09	KCNJ5	KCNJ5
50	ENSG00000158856	109.254.917.928.939	679.950.549.368.154	0.680048630642876	999.855.773.145.768	1,55E-09	8,38E-08	DMTN	DMTN
51	ENSG00000305503	987.333.797.902.244	678.909.244.531.221	149.600.383.973.335	453.815.175.134.999	5,67E+08	5,95E+08		ENSG00000305503
52	ENSG00000290551	94.681.691.921.158	673.125.350.569.759	155.222.425.240.096	43.365.212.824.666	1,45E+08	0.000140400956151225		ENSG00000290551
53	ENSG00000268696	93.070.950.101.271	670.263.423.761.525	155.062.854.594.139	432.252.731.007.611	1,54E+09	0.000148783893973264	ZNF723	ZNF723
54	ENSG00000305607	92.742.514.545.555	669.986.620.548.706	151.383.034.726.421	442.577.083.858.507	9,61E+08	9,63E+09		ENSG00000305607
55	ENSG00000294598	314.459.537.416.992	666.475.140.712.033	0.378349685645548	176.153.216.455.005	1,88E-55	3,94E-53		ENSG00000294598
56	ENSG00000250742	903.865.287.607.397	666.357.563.372.679	152.703.418.395.929	436.373.704.251.301	1,28E+09	0.000125393090997367	LINC02381	LINC02381
57	ENSG00000285205	33.079.877.069.471	66.572.713.897.632	113.539.639.711.492	586.338.956.744.934	4,54E+05	7,64E+06	GSC-DT	GSC-DT
58	ENSG00000266189	897.564.797.846.891	665.013.237.764.466	154.556.969.326.717	430.270.624.910.286	1,69E+09	0.000161921163108053	MIR3186	MIR3186
59	ENSG00000236382	852.322.813.456.222	657.678.656.850.252	156.097.258.675.922	421.326.205.488.129	2,52E+09	0.000232175528985118	KRTAP10-13P	KRTAP10-13P
60	ENSG00000303212	835.089.339.699.797	654.954.567.476.029	156.763.825.300.892	417.797.005.284.167	2,94E+09	0.000266923295708402		ENSG00000303212
61	ENSG00000302334	822.356.307.391.903	652.695.221.315.185	158.310.031.877.744	412.289.236.236.927	3,74E+09	0.000331237271164885		ENSG00000302334
62	ENSG00000229520	821.416.674.414.446	652.533.470.758.508	156.975.871.793.561	41.569.029.896.305	3,23E+09	0.000290001812300208	LINC00404	LINC00404
63	ENSG00000272050	790.536.429.703.891	646.974.890.410.765	156.670.720.587.091	412.952.010.424.386	3,64E+09	0.000322772431054665		ENSG00000272050
64	ENSG00000198417	9.629.531.070.844	645.524.272.839.361	0.213026493868641	303.025.347.277.889	1,06E-187	1,70E-184	MT1F	MT1F
65	ENSG00000280229	776.753.490.182.829	644.396.933.894.002	157.259.761.163.527	409.765.937.024.364	4,17E+09	0.00036586335855223		ENSG00000280229
66	ENSG00000260364	582.316.875.270.299	64.191.516.640.886	0.247304324105783	259.564.877.698.735	1,54E-134	1,41E-131		ENSG00000260364
67	ENSG00000174963	276.637.728.168.766	640.366.541.028.945	0.376877261006064	16.991.381.738.434	9,51E-51	1,83E-49	ZIC4	ZIC4
68	ENSG00000281880	750.129.825.248.938	639.671.984.383.714	168.919.527.716.159	378.684.449.946.234	0.000152572513960477	0.00116657519919516	PAUPAR	PAUPAR
69	ENSG00000135111	328.245.678.707.067	639.632.014.183.155	108.350.748.545.958	590.334.651.829.239	3,56E+05	6,08E+06	TBX3	TBX3
70	ENSG00000261513	728.665.666.047.069	635.145.567.812.081	163.624.943.805.818	38.817.160.332.586	0.000103721952431098	0.000827267678764839		ENSG00000261513
71	ENSG00000303077	721.952.554.805.716	633.660.145.340.664	163.788.371.266.278	386.877.371.355.318	0.000109384097915098	0.00086597897457208		ENSG00000303077
72	ENSG00000243620	695.328.889.871.825	628.615.393.123.081	167.783.794.476.099	374.657.990.711.151	0.000179261918173889	0.00134859096016312		ENSG00000243620
73	ENSG00000135406	694.886.258.279.705	628.314.715.406.707	391.138.713.437.373	160.637.311.987.096	0.108191953280425	0.274000336309637	PRPH	PRPH
74	ENSG00000307552	692.813.872.833.866	62.789.377.876.015	163.213.431.642.149	384.707.172.959.165	0.000119537980737303	0.000936611974361651		ENSG00000307552
75	ENSG00000298225	687.429.702.850.371	627.074.925.860.071	167.685.269.824.094	373.959.457.809.197	0.00018431729007588	0.00138354047845794		ENSG00000298225
76	ENSG00000287352	112.474.631.798.647	625.097.538.081.939	0.568803789189142	109.896.866.012.979	4,28E-14	2,87E-12		ENSG00000287352
77	ENSG00000169715	665.164.645.238.965	617.937.467.285.233	0.236998080968915	260.735.219.778.544	7,28E-136	6,92E-133	MT1E	MT1E
78	ENSG00000228495	102.639.909.341.371	615.680.662.653.211	0.091483059616367	672.999.640.846.141	0	0	LINC01013	LINC01013
79	ENSG00000184302	327.076.524.927.784	615.181.746.339.013	108.441.737.745.533	567.292.408.927.073	1,40E+06	2,23E+07	SIX6	SIX6
80	ENSG00000303785	116.043.836.583.577	614.607.116.234.652	0.541371675781893	113.527.756.203.164	7,18E-16	5,26E-15		ENSG00000303785
81	ENSG00000172243	630.500.477.584.926	614.197.096.964.422	165.303.160.342.561	371.557.988.178.573	0.000202738200682828	0.00150729504240538	CLEC7A	CLEC7A
82	ENSG00000143869	460.770.542.666.779	61.334.967.720.271	0.839024427094326	731.027.199.442.615	2,67E+01	7,14E+02	GDF7	GDF7
83	ENSG00000280027	622.793.363.572.897	61.227.975.317.051	17.045.568.021.536	359.201.730.559.482	0.000328128053827544	0.00230691555400892		ENSG00000280027
84	ENSG00000188365	122.655.993.317.082	612.032.054.698.585	143.058.850.290.427	427.818.379.258.666	1,88E+09	0.000178850196031911	TNRC18-AS1	TNRC18-AS1
85	ENSG00000296898	274.186.882.955.799	611.979.758.361.039	0.349145074408184	175.279.505.059.142	8,77E-55	1,80E-52		ENSG00000296898
86	ENSG00000259757	607.824.348.271.736	609.016.759.075.912	166.373.349.819.405	366.054.274.760.344	0.000251681558244586	0.00182955216448881		ENSG00000259757
87	ENSG00000136944	677.306.407.973.258	607.929.806.042.339	0.224374348086385	270.944.433.366.458	1,14E-147	1,29E-145	LMX1B	LMX1B
88	ENSG00000187908	603.375.695.485.646	60.772.900.911.819	171.093.229.192.319	355.203.424.464.604	0.000382265106924572	0.00263570403692344	DMBT1	DMBT1
89	ENSG00000085276	571.786.524.967.289	601.231.548.272.017	0.240454487551566	250.039.645.503.843	5,54E-124	3,82E-121	MECOM	MECOM
90	ENSG00000287830	218.104.483.865.192	599.754.434.798.144	0.998982083589294	600.365.556.750.783	1,93E+05	3,38E+06		ENSG00000287830
91	ENSG00000300230	564.652.168.196.131	598.237.082.239.043	17.025.440.859.631	351.378.320.932.365	0.000441773200096803	0.00299571906973274		ENSG00000300230
92	ENSG00000294364	550.566.881.429.933	59.487.066.708.428	172.098.878.957.459	345.656.328.901.088	0.000547110715307922	0.00361957683290241		ENSG00000294364
93	ENSG00000138083	921.556.394.862.736	592.987.129.934.069	0.192441073361929	308.139.587.653.838	1,70E-194	2,88E-191	SIX3	SIX3
94	ENSG00000307742	541.699.585.969.026	592.361.234.809.074	175.001.530.974.512	338.489.172.929.205	0.000712063352668026	0.00454849547659506		ENSG00000307742
95	ENSG00000260834	770.928.251.520.618	590.931.633.201.892	0.109564365908161	539.346.555.153.912	0	0		ENSG00000260834
96	ENSG00000298352	531.451.560.587.818	589.470.214.870.622	17.524.509.535.444	336.369.022.869.596	0.000769078135972536	0.00486160394896283		ENSG00000298352
97	ENSG00000274520	146.898.394.600.039	589.251.471.609.559	0.758188824192515	777.183.008.780.329	7,74E-01	2,38E+01		ENSG00000274520
98	ENSG00000266074	299.578.775.802.138	587.684.471.009.441	0.323506512500493	18.166.078.527.045	9,58E-60	2,19E-58	BAHCC1	BAHCC1
99	ENSG00000250385	523.718.552.244.569	58.751.286.926.436	176.306.116.978.853	333.234.535.098.308	0.000861173178373551	0.00536235124161183		ENSG00000250385
100	ENSG00000262011	520.570.365.254.341	586.721.619.076.216	173.379.769.603.066	338.402.583.196.097	0.000714312822821831	0.00455998941903464		ENSG00000262011
101	ENSG00000306409	518.913.182.420.125	586.292.604.009.911	174.314.324.099.111	336.342.183.604.233	0.00076982632854868	0.0048653216060678		ENSG00000306409
102	ENSG00000188155	519.159.625.222.768	586.031.381.410.502	186.507.121.494.147	314.213.943.529.708	0.00167718143648984	0.00957628694330936	KRTAP10-6	KRTAP10-6
103	ENSG00000300193	511.316.342.643.808	583.959.869.224.155	176.357.225.018.695	331.123.303.376.004	0.000928858218202711	0.00573913149539235		ENSG00000300193
104	ENSG00000279555	507.284.427.118.617	582.914.793.678.309	174.606.981.733.991	333.843.920.723.837	0.000842504636454349	0.00526227772621394		ENSG00000279555
105	ENSG00000308339	100.328.254.532.916	582.769.717.579.348	148.549.211.444.398	392.307.513.390.927	8,74E+09	0.000710843908967572		ENSG00000308339
106	ENSG00000309982	126.968.897.175.221	578.459.927.610.107	0.471080683002183	122.794.236.419.035	1,17E-20	1,00E-18		ENSG00000309982
107	ENSG00000286358	358.097.656.165.935	577.422.413.374.219	0.880292319079066	655.943.941.415.165	5,40E+02	1,16E+05		ENSG00000286358
108	ENSG00000107821	447.340.802.502.103	576.478.493.906.059	0.257737887500642	223.668.510.476.413	8,28E-97	3,65E-94	KAZALD1	KAZALD1
109	ENSG00000305821	48.347.401.068.777	575.743.105.273.941	178.761.170.891.467	322.073.917.060.824	0.00127860456446527	0.00757517125298107		ENSG00000305821
110	ENSG00000125144	143.840.500.424.458	575.402.524.270.948	0.338826934992776	169.821.954.763.784	1,11E-50	2,13E-48	MT1G	MT1G
111	ENSG00000248588	47.436.027.242.422	573.211.498.756.304	177.773.760.647.226	322.438.753.992.377	0.00126242430177769	0.00749391832107995		ENSG00000248588
112	ENSG00000270480	469.001.996.771.946	571.590.853.529.861	375.585.179.351.423	152.186.743.501.676	0.128042300306681	0.308643136709318		ENSG00000270480
113	ENSG00000277311	102.921.753.708.704	570.294.047.937.569	0.524481309152513	108.734.865.854.244	1,54E-13	1,01E-11		ENSG00000277311
114	ENSG00000185610	45.952.742.568.999	568.568.663.288.544	180.942.457.148.673	314.226.230.951.078	0.00167647769439258	0.00957406737423407	DBX2	DBX2
115	ENSG00000248356	458.036.421.533.978	56.814.969.307.765	181.218.610.006.822	313.516.196.298.086	0.00171759253627516	0.00975935501121908		ENSG00000248356
116	ENSG00000148826	752.814.149.111.752	567.377.955.169.846	0.60354667021075	940.073.043.517.457	5,42E-07	2,53E-05	NKX6-2	NKX6-2
117	ENSG00000054598	20.929.180.158.352	565.825.229.911.402	104.080.665.608.025	543.641.056.296.026	5,44E+06	7,88E+07	FOXC1	FOXC1
118	ENSG00000276048	240.332.214.837.165	560.686.749.069.649	103.637.216.113.008	541.009.079.651.722	6,30E+06	9,04E+07		ENSG00000276048
119	ENSG00000242352	431.795.367.969.663	559.436.445.771.961	187.820.593.486.738	297.856.819.311.703	0.00289598579570888	0.0152888129735939	FAM91A3P	FAM91A3P
120	ENSG00000299634	151.556.904.537.594	557.781.686.707.467	0.919868512896087	606.371.105.095.622	1,33E+05	2,38E+06		ENSG00000299634
121	ENSG00000309829	224.370.192.572.218	557.327.360.467.361	0.368698572322839	151.160.704.788.234	1,27E-37	1,89E-35		ENSG00000309829
122	ENSG00000310114	424.338.812.540.329	557.111.438.938.532	18.336.997.885.959	303.818.238.079.814	0.00238009859072067	0.0129568935102585		ENSG00000310114
123	ENSG00000278462	422.461.081.234.691	556.532.020.738.531	189.188.182.085.617	294.168.491.183.383	0.00326431886457397	0.016930451066723		ENSG00000278462
124	ENSG00000180660	420.914.172.636.186	556.034.609.598.228	183.846.267.402.957	30.244.541.673.479	0.00249082208835029	0.0134655915566045	MAB21L1	MAB21L1
125	ENSG00000293165	41.917.260.989.748	555.136.327.882.286	208.152.492.052.547	266.696.940.501.747	0.00765386391570063	0.0348448001782339	FABP5P3	FABP5P3
126	ENSG00000221818	152.542.381.765.456	552.883.360.341.172	0.429637140665621	128.686.118.589.424	6,76E-24	6,63E-22	EBF2	EBF2
127	ENSG00000293659	410.253.525.774.131	552.593.251.693.988	191.049.574.426.019	289.240.765.573.112	0.0038230154773959	0.0193654849007489		ENSG00000293659
128	ENSG00000303292	407.628.234.500.461	551.310.278.379.011	185.914.193.054.443	296.540.177.660.112	0.00302287857987066	0.0158486024975003		ENSG00000303292
129	ENSG00000303952	406.357.778.815.872	550.894.067.726.629	185.752.312.086.695	296.574.541.408.407	0.0030195032853562	0.0158363698622659		ENSG00000303952
130	ENSG00000231539	404.674.701.650.435	550.728.030.563.561	197.058.779.089.573	279.473.988.983.373	0.0051941488190213	0.0251619007103147		ENSG00000231539
131	ENSG00000234723	40.569.459.875.233	550.661.224.121.573	20.932.274.200.607	263.068.034.960.867	0.00852141428644937	0.0379919824568074	FCRL4P1	FCRL4P1
132	ENSG00000272443	40.569.459.875.233	550.661.224.121.573	20.932.274.200.607	263.068.034.960.867	0.00852141428644937	0.0379919824568074	OR13Z2P	OR13Z2P
133	ENSG00000306283	399.508.499.007.586	548.632.533.214.239	1.878.425.686.717	292.070.395.487.994	0.00349241518072546	0.0179087185064601		ENSG00000306283
134	ENSG00000249791	398.871.213.275.265	547.958.643.839.786	194.454.242.625.525	281.793.102.809.812	0.00483341913700763	0.0236786118360852		ENSG00000249791
135	ENSG00000297207	393.955.569.215.111	546.294.045.368.903	188.644.954.723.685	289.588.473.844.466	0.00378091242765282	0.0192002124333587		ENSG00000297207
136	ENSG00000248152	393.238.019.358.351	54.611.750.459.901	239.266.165.438.737	228.246.857.886.324	0.0224616905128446	0.0840529622946178	ANK2-AS1	ANK2-AS1
137	ENSG00000180613	217.896.803.819.141	545.811.155.019.923	10.623.027.355.882	513.800.008.919.026	2,78E+07	3,63E+08	GSX2	GSX2
138	ENSG00000204148	142.824.283.830.761	544.597.633.369.574	133.417.261.021.332	408.191.285.895.531	4,47E+09	0.000388426412524327	LINC00474	LINC00474
139	ENSG00000304403	121.610.466.241.263	543.382.182.874.677	0.443747422582498	122.453.034.140.983	1,78E-20	1,51E-18		ENSG00000304403
140	ENSG00000286559	381.803.918.197.044	542.073.201.092.013	212.920.627.982.178	254.589.330.413.485	0.0108998498228016	0.0467314340054183		ENSG00000286559
141	ENSG00000249966	381.443.085.378.639	541.589.198.844.695	214.847.247.941.341	252.081.050.157.349	0.0117084887249456	0.0495897572209131		ENSG00000249966
142	ENSG00000225444	37.771.609.822.936	5.406.753.509.389	19.418.095.629.076	278.438.916.599.685	0.00536286459923488	0.0258309895030976	LINC01867	LINC01867
143	ENSG00000167355	378.349.268.181.629	540.454.628.028.811	21.412.845.135.001	252.397.392.603.094	0.0116036534768541	0.0491937285705155	OR51B5	OR51B5
144	ENSG00000299025	376.832.369.694.396	540.362.767.274.325	194.751.942.544.822	277.462.068.009.905	0.00552661254636471	0.0265021039952134		ENSG00000299025
145	ENSG00000254442	377.134.716.939.532	540.016.099.817.393	198.885.418.434.291	271.521.212.600.011	0.00662333312064601	0.0308132501968153		ENSG00000254442
146	ENSG00000279078	376.140.714.168.858	539.703.762.253.471	242.003.341.827.686	223.015.003.915.838	0.0257374837675995	0.0936140909703986	SND1-IT1	SND1-IT1
147	ENSG00000223718	375.311.355.427.112	539.341.477.094.833	200.020.042.780.287	269.643.716.498.589	0.0070085618979481	0.0323626894202881	RPL15P11	RPL15P11
148	ENSG00000225542	417.813.346.256.566	538.722.266.494.169	0.746071156933799	722.078.935.082.021	5,17E+01	1,36E+03	ZNF385D-AS1	ZNF385D-AS1
149	ENSG00000307816	372.273.442.672.596	538.250.759.876.413	195.958.056.325.517	274.676.514.948.839	0.00601862145793056	0.0284928289674274		ENSG00000307816
150	ENSG00000303157	3.433.668.613.986	536.064.342.936.259	0.834131810363629	642.661.431.054.367	1,30E+04	2,68E+05		ENSG00000303157
151	ENSG00000305918	364.430.160.093.635	535.427.005.499.008	1.939.341.994.276	276.086.944.478.761	0.00576477158935357	0.0274621791403171		ENSG00000305918
152	ENSG00000301678	361.528.415.906.051	533.838.790.155.256	193.831.707.502.572	275.413.551.804.043	0.00588473956993682	0.0279504437801359		ENSG00000301678
153	ENSG00000305398	358.077.881.670.687	533.022.477.807.193	205.172.234.886.978	259.792.694.708.822	0.00937884447883982	0.0412519855637306		ENSG00000305398
154	ENSG00000308060	352.885.784.696.617	531.038.988.311.498	209.697.107.870.508	253.240.969.178.948	0.0113281546150286	0.0482275673364007		ENSG00000308060
155	ENSG00000230889	35.249.905.754.699	530.802.142.399.567	22.451.655.987.602	236.420.040.772.351	0.0180690351455727	0.0708174801430171	SHC1P1	SHC1P1
156	ENSG00000275569	35.177.739.191.018	529.694.881.784.794	202.338.128.062.137	261.786.983.431.085	0.00884805493784528	0.039239086024276		ENSG00000275569
157	ENSG00000249425	344.707.563.630.472	526.977.587.653.458	201.246.089.367.415	261.857.305.804.017	0.00882983817714378	0.039171564702771	LINC02477	LINC02477
158	ENSG00000286896	34.393.410.933.122	526.657.917.831.841	196.896.618.962.898	267.479.411.584.555	0.00747751550131092	0.0341647818146938		ENSG00000286896
159	ENSG00000289262	666.309.307.310.423	525.558.569.706.152	0.530173527481786	991.295.382.480.611	3,66E-09	1,92E-07		ENSG00000289262
160	ENSG00000087250	337.942.663.726.676	524.770.396.634.034	211.785.803.487.775	247.783.556.778.547	0.013218204652304	0.0548094004172943	MT3	MT3
161	ENSG00000130700	176.795.027.789.913	52.477.016.310.778	0.358706758743951	146.295.030.778.153	1,82E-34	2,52E-32	GATA5	GATA5
162	ENSG00000168505	129.630.859.009.986	523.598.855.483.239	0.165092370320519	317.155.089.884.952	9,50E-207	1,92E-203	GBX2	GBX2
163	ENSG00000299053	33.482.037.106.767	523.087.645.562.079	201.878.437.471.678	259.110.211.131.619	0.00956691001651748	0.0418972760997141		ENSG00000299053
164	ENSG00000299386	334.323.369.682.332	522.860.795.757.171	222.055.492.619.044	235.464.022.794.602	0.0185406467296543	0.0722350821759239		ENSG00000299386
165	ENSG00000286891	333.770.463.854.502	522.615.418.209.273	221.199.721.996.593	236.264.048.386.699	0.0181452627225367	0.0710000280203514		ENSG00000286891
166	ENSG00000291105	33.227.945.969.849	522.069.801.631.932	201.790.635.037.694	258.718.548.328.276	0.00967634885695937	0.0423108498326039		ENSG00000291105
167	ENSG00000164241	371.528.664.992.706	521.632.051.449.869	0.780135590137892	668.642.807.794.051	2,29E+03	5,14E+04	C5orf63	C5orf63
168	ENSG00000233791	329.241.546.943.974	520.778.832.919.021	22.161.769.687.935	234.989.732.432.124	0.018778590290178	0.0730030307865668	BTG2-DT	BTG2-DT
169	ENSG00000298619	329.377.715.510.906	520.344.499.019.513	202.989.445.640.272	256.340.667.061.894	0.0103650563402375	0.0447924295960242		ENSG00000298619
170	ENSG00000283647	326.700.635.574.794	519.724.914.824.154	222.310.441.909.289	233.783.402.327.193	0.0193958599002011	0.0748189325989099		ENSG00000283647
171	ENSG00000305240	327.830.806.912.401	519.713.224.491.865	208.147.254.007.027	249.685.361.918.981	0.0125300668376161	0.0525068680965703		ENSG00000305240
172	ENSG00000307023	323.301.890.001.872	517.860.165.058.908	202.251.138.526.329	256.048.083.997.061	0.0104527427067064	0.0450941315916905		ENSG00000307023
173	ENSG00000224863	322.418.161.466.909	51.749.815.625.005	203.907.892.975.854	253.790.154.318.023	0.0111519353273422	0.0475906726205997	LINC01398	LINC01398
174	ENSG00000229029	322.307.887.231.198	51.746.386.106.742	230.028.511.429.547	224.956.401.209.381	0.0244766350971495	0.0899321047518936	CDCA4P1	CDCA4P1
175	ENSG00000189169	120.042.891.585.041	51.745.170.120.845	133.763.414.296.919	386.840.978.849.303	0.000109547450490338	0.000866599599883614	KRTAP10-12	KRTAP10-12
176	ENSG00000305800	321.754.981.403.367	517.204.333.973.419	201.761.537.297.828	256.344.366.176.172	0.01036395192847	0.0447924295960242		ENSG00000305800
177	ENSG00000174370	113.536.126.270.185	516.434.378.695.643	0.446367114867695	115.697.228.020.195	5,87E-17	4,45E-15	KCNJ5-AS1	KCNJ5-AS1
178	ENSG00000197893	316.536.990.098.076	515.280.347.741.638	253.102.375.988.902	203.585.741.037.939	0.0417646755475364	0.13584693749104	NRAP	NRAP
179	ENSG00000297192	316.949.611.578.924	515.213.240.942.149	201.452.916.214.094	25.574.871.321.029	0.0105431458634513	0.045439284207016		ENSG00000297192
180	ENSG00000309057	628.438.181.176.113	513.609.493.601.769	168.653.534.751.491	304.535.267.736.053	0.00232407606978993	0.0126882780652282		ENSG00000309057
181	ENSG00000276647	314.434.594.540.965	513.580.654.444.767	209.876.796.376.427	244.705.781.349.753	0.0144027734237754	0.0588127761210273	KRTAP12-5P	KRTAP12-5P
182	ENSG00000229256	116.684.158.109.247	513.224.903.956.121	133.769.235.121.542	3.836.643.780.536	0.0001247271850601	0.000972257844455407	ST13P13	ST13P13
183	ENSG00000113430	104.488.138.955.322	512.681.281.263.742	0.155238264669668	330.254.452.634.264	3,50E-225	8,19E-222	IRX4	IRX4
184	ENSG00000256083	308.332.874.700.711	511.432.292.047.301	226.812.026.420.456	225.487.290.122.449	0.0241413077096622	0.0889905112455746	HMGA2-AS2	HMGA2-AS2
185	ENSG00000230581	30.896.604.465.298	511.205.558.174.896	207.000.630.571.142	246.958.454.553.695	0.0135270049638543	0.0558216241502271	ACTG1P14	ACTG1P14
186	ENSG00000289575	344.860.377.353.671	511.199.090.139.806	0.802540227182899	636.976.282.091.468	1,89E+04	3,80E+05		ENSG00000289575
187	ENSG00000268053	307.751.493.410.884	510.750.016.677.471	255.500.511.659.126	199.901.758.850.051	0.0456064508571584	0.145310500146935		ENSG00000268053
188	ENSG00000269506	307.751.493.410.884	510.750.016.677.471	255.500.511.659.126	199.901.758.850.051	0.0456064508571584	0.145310500146935		ENSG00000269506
189	ENSG00000293223	307.751.493.410.884	510.750.016.677.471	255.500.511.659.126	199.901.758.850.051	0.0456064508571584	0.145310500146935		ENSG00000293223
190	ENSG00000244018	306.425.133.283.801	510.115.032.921.259	226.913.888.935.028	224.805.557.436.512	0.0245726464138103	0.0901931950458256	RPL35P6	RPL35P6
191	ENSG00000225815	171.146.045.453.912	509.495.035.681.415	110.664.097.413.491	460.397.769.095.529	4,14E+08	4,44E+09		ENSG00000225815
192	ENSG00000300638	305.677.573.315.769	509.446.097.298.393	256.240.397.295.609	198.815.683.504.688	0.0467943472090488	0.148042032772583		ENSG00000300638
193	ENSG00000226917	303.553.399.207.488	508.867.407.575.074	213.777.016.328.143	238.036.537.470.414	0.017295479489318	0.0683032105144025	LINC01276	LINC01276
194	ENSG00000259439	106.066.911.670.584	508.719.952.027.801	0.17215726551398	295.497.230.691.371	6,62E-178	1,01E-174	LINC01833	LINC01833
195	ENSG00000226640	302.779.944.908.236	508.525.045.034.834	205.617.527.037.296	24.731.600.090.813	0.0133924165936301	0.0554016220947597		ENSG00000226640
196	ENSG00000308009	301.896.216.373.272	508.135.553.273.807	208.021.204.653.902	244.271.036.752.828	0.0145774309873372	0.0593982919959969		ENSG00000308009
197	ENSG00000285557	30.112.276.207.402	507.791.578.671.544	204.514.176.644.284	248.291.627.995.432	0.0130311710020476	0.0541652598831008		ENSG00000285557
198	ENSG00000286125	300.349.307.774.767	507.433.634.317.369	20.824.816.797.572	243.667.754.319.227	0.0148228908446601	0.0601725820010357		ENSG00000286125
199	ENSG00000302822	301.258.930.640.952	507.342.930.266.764	22.978.175.636.185	220.793.390.345.499	0.0272488810363332	0.0977565834149506		ENSG00000302822
200	ENSG00000250735	300.128.759.303.345	507.318.005.465.174	228.805.859.063.218	221.724.219.625.426	0.0266065455366609	0.0959597411291959		ENSG00000250735
