# Supplementary material for: APOE4 Alters Early Transcriptional Programs and Inflammatory Signaling in Human Induced Pluripotent Stem Cells
Source: Int J Mol Sci. 2026 May 12;27(10):4325. doi: 10.3390/ijms27104325 (PMC13207287; doi:10.3390/ijms27104325)
Supplement: Supplementary file 1 [file ijms-27-04325-s001.zip › Table of differential Expressed Genes/Table S2_TopDown_200.csv]

	gene_id	baseMean	log2FoldChange	lfcSE	stat	pvalue	padj	hgnc_symbol	label
1	ENSG00000179388	240.1394456	-9.471019472	1.042500082	-9.084910046	1.04E-19	4.51E-18	EGR3	EGR3
2	ENSG00000135625	46.94709668	-8.971578412	1.252183304	-7.164748471	7.79E-13	2.01E-11	EGR4	EGR4
3	ENSG00000288162	15.75235254	-7.396769694	1.44870753	-5.105771553	3.29E-07	4.26E-06		ENSG00000288162
4	ENSG00000148677	46.17194764	-7.09002777	1.11388587	-6.365129464	1.95E-10	3.91E-09	ANKRD1	ANKRD1
5	ENSG00000139329	12.72116118	-7.087161658	1.50716286	-4.702319733	2.57E-06	2.86E-05	LUM	LUM
6	ENSG00000279261	12.63035481	-7.077398923	1.430859562	-4.946256859	7.57E-07	9.22E-06	LINC02961	LINC02961
7	ENSG00000120937	12.31160273	-7.041824391	1.465037907	-4.806581699	1.54E-06	1.78E-05	NPPB	NPPB
8	ENSG00000172478	44.34778444	-7.013306857	1.133972645	-6.18472314	6.22E-10	1.16E-08	MAB21L4	MAB21L4
9	ENSG00000133048	12.06934374	-7.011193171	1.480111478	-4.736935885	2.17E-06	2.44E-05	CHI3L1	CHI3L1
10	ENSG00000300182	11.4753915	-6.937975941	1.513844776	-4.583016735	4.58E-06	4.88E-05		ENSG00000300182
11	ENSG00000269652	9.96873493	-6.735046915	1.515798331	-4.443234154	8.86E-06	8.95E-05		ENSG00000269652
12	ENSG00000236485	9.793351537	-6.711292945	1.512611091	-4.436892592	9.13E-06	9.19E-05	LINC01945	LINC01945
13	ENSG00000303669	8.306246034	-6.47218187	1.57899876	-4.098915107	4.15E-05	0.000364305		ENSG00000303669
14	ENSG00000006659	8.259063272	-6.464595295	1.595038407	-4.05294021	5.06E-05	0.000434119	LGALS14	LGALS14
15	ENSG00000302993	7.815637173	-6.38641762	1.630134376	-3.917724644	8.94E-05	0.000722936		ENSG00000302993
16	ENSG00000134640	6.600099326	-6.139473	1.740054077	-3.528323103	0.000418201	0.002851782	MTNR1B	MTNR1B
17	ENSG00000180176	6.500424315	-6.121028188	1.739890563	-3.51805356	0.000434725	0.002954514	TH	TH
18	ENSG00000203724	12.75208628	-6.110399659	1.452424647	-4.207033853	2.59E-05	0.000238087	C1orf53	C1orf53
19	ENSG00000289245	6.284908889	-6.071005728	1.679382044	-3.615023604	0.00030032	0.002135797		ENSG00000289245
20	ENSG00000236138	11.59986405	-5.973518811	1.459749932	-4.092152143	4.27E-05	0.000373694	DUX4L26	DUX4L26
21	ENSG00000298382	5.851240393	-5.966903814	1.683168199	-3.545043103	0.000392549	0.002699262		ENSG00000298382
22	ENSG00000231963	5.650004879	-5.91718433	1.771428509	-3.340346111	0.00083674	0.00523165		ENSG00000231963
23	ENSG00000302258	5.610831866	-5.907878952	1.712038946	-3.450785372	0.000558958	0.003691527		ENSG00000302258
24	ENSG00000302082	5.283106065	-5.818153532	1.808834453	-3.21652074	0.001297552	0.007678443		ENSG00000302082
25	ENSG00000205056	5.114810083	-5.773073067	3.835669449	-1.50510182	0.132297901	0.316110858	LINC02397	LINC02397
26	ENSG00000228045	5.066770082	-5.761635625	1.875430394	-3.072167138	0.002125107	0.0117819	DNAJA1P6	DNAJA1P6
27	ENSG00000291293	4.993733545	-5.73928009	1.769821555	-3.242858057	0.001183372	0.007085542		ENSG00000291293
28	ENSG00000106560	4.972331193	-5.732249961	3.899431395	-1.470022006	0.141555794	0.330743024	GIMAP2	GIMAP2
29	ENSG00000296244	4.932269219	-5.719405628	1.837916989	-3.111895512	0.001858903	0.01045478		ENSG00000296244
30	ENSG00000135898	4.893132062	-5.71157757	1.904396679	-2.999153292	0.002707311	0.014435665	GPR55	GPR55
31	ENSG00000255165	4.807631874	-5.68495543	1.85154065	-3.070391908	0.002137781	0.011843522		ENSG00000255165
32	ENSG00000149635	4.808520836	-5.684401065	3.81883726	-1.488516184	0.136614817	0.323181701	OCSTAMP	OCSTAMP
33	ENSG00000165643	4.774691515	-5.675612329	1.884742056	-3.011346996	0.002600914	0.013956496	SOHLH1	SOHLH1
34	ENSG00000011465	4.687373413	-5.646943337	3.915949833	-1.442036691	0.149292023	0.343328728	DCN	DCN
35	ENSG00000249669	4.630432221	-5.631197983	1.831705006	-3.074293057	0.002110021	0.011706801	CARMN	CARMN
36	ENSG00000260661	4.630432221	-5.631197983	1.831705006	-3.074293057	0.002110021	0.011706801		ENSG00000260661
37	ENSG00000187922	9.126162929	-5.62281151	1.519843617	-3.699598726	0.000215941	0.001596857	LCN10	LCN10
38	ENSG00000233077	4.601907428	-5.620651506	3.853796237	-1.458471377	0.144710659	0.33581668	LINC01271	LINC01271
39	ENSG00000289125	4.604578447	-5.620140834	1.864004437	-3.015089836	0.002569032	0.013812237		ENSG00000289125
40	ENSG00000255693	4.594785814	-5.617207265	1.832855894	-3.064729356	0.002178671	0.012034957	LINC02389	LINC02389
41	ENSG00000289965	4.572528702	-5.610704709	1.847326764	-3.03720209	0.002387853	0.012992962		ENSG00000289965
42	ENSG00000296750	4.53335817	-5.599248825	1.958729229	-2.858612993	0.004254975	0.021252501		ENSG00000296750
43	ENSG00000168542	25.45457328	-5.594076853	1.069167778	-5.232178682	1.68E-07	2.25E-06	COL3A1	COL3A1
44	ENSG00000309599	4.495076599	-5.587140977	3.9163381	-1.426623758	0.153688372	0.350705812		ENSG00000309599
45	ENSG00000262833	4.489734562	-5.586213201	1.882937607	-2.966754278	0.003009614	0.015798133		ENSG00000262833
46	ENSG00000204362	4.448746117	-5.570319801	1.889606619	-2.947872718	0.003199688	0.016640676	LINC02783	LINC02783
47	ENSG00000297896	4.389987838	-5.552380537	1.883733202	-2.947540836	0.003203124	0.016655699		ENSG00000297896
48	ENSG00000294789	16.11542625	-5.545284357	1.39572865	-3.973038999	7.10E-05	0.000589915		ENSG00000294789
49	ENSG00000060566	4.360609112	-5.543377869	1.833521912	-3.023349671	0.002499932	0.013502832	CREB3L3	CREB3L3
50	ENSG00000289615	4.357938093	-5.542535481	1.885879798	-2.938965403	0.003293098	0.017044812		ENSG00000289615
51	ENSG00000290546	4.289352153	-5.517521276	1.901775951	-2.90124674	0.003716811	0.018903118		ENSG00000290546
52	ENSG00000253595	8.430686034	-5.504981594	1.598231379	-3.444420918	0.000572284	0.003767258	LINC01300	LINC01300
53	ENSG00000275572	4.199434745	-5.489029896	1.862418833	-2.947258586	0.00320605	0.016665208	GRIFIN	GRIFIN
54	ENSG00000287051	4.194094361	-5.487350248	1.988111504	-2.760081735	0.00577869	0.027519858	KRT86-AS1	KRT86-AS1
55	ENSG00000250656	4.190533554	-5.485876332	3.917033303	-1.400518175	0.161358205	0.362664716	ST3GAL1P1	ST3GAL1P1
56	ENSG00000226548	4.166459356	-5.476999113	3.917096599	-1.398229269	0.16204423	0.363549885		ENSG00000226548
57	ENSG00000229291	4.15225033	-5.47387282	1.901950808	-2.878030702	0.004001662	0.020147772	LINC02768	LINC02768
58	ENSG00000128510	4.135335255	-5.468396732	1.908201893	-2.865732789	0.004160453	0.020838602	CPA4	CPA4
59	ENSG00000006210	341.2917519	-5.4544091	0.296315154	-18.4074592	1.14E-75	2.76E-73	CX3CL1	CX3CL1
60	ENSG00000166741	4.087225196	-5.448740498	1.92425263	-2.831613903	0.004631373	0.022839743	NNMT	NNMT
61	ENSG00000259036	4.055176278	-5.438188106	1.889365338	-2.878314742	0.00399806	0.020141397		ENSG00000259036
62	ENSG00000289836	4.050724029	-5.436693866	1.961998351	-2.770998183	0.005588474	0.026760751		ENSG00000289836
63	ENSG00000298442	4.04449303	-5.434661341	1.884674299	-2.883607711	0.003931482	0.019845461		ENSG00000298442
64	ENSG00000260761	4.01774864	-5.424470228	3.917479194	-1.384683864	0.166149155	0.369642067		ENSG00000260761
65	ENSG00000270499	3.992856366	-5.417082176	2.118296853	-2.557281888	0.010549369	0.045459659	MKI67P1	MKI67P1
66	ENSG00000298172	3.967894033	-5.40541491	2.119517444	-2.550304516	0.010762886	0.046215938		ENSG00000298172
67	ENSG00000205837	3.934063885	-5.393388277	1.936238904	-2.785497319	0.005344568	0.025751024	LINC00487	LINC00487
68	ENSG00000224885	3.928721847	-5.391486395	1.911484735	-2.820575177	0.004793764	0.023526057	EIPR1-IT1	EIPR1-IT1
69	ENSG00000305061	3.912697388	-5.386021002	1.898611466	-2.836821065	0.004556514	0.022521732		ENSG00000305061
70	ENSG00000232843	3.909136581	-5.384876646	1.943751711	-2.770352105	0.005599572	0.026801229	SNX18P2	SNX18P2
71	ENSG00000179141	3.903794544	-5.382953511	1.884227523	-2.856848998	0.004278693	0.02135342	MTUS2-AS1	MTUS2-AS1
72	ENSG00000310331	3.889549662	-5.378134727	2.119895465	-2.536981099	0.011181299	0.047689198		ENSG00000310331
73	ENSG00000261371	3.87886724	-5.374438657	1.895212988	-2.835796658	0.004571154	0.022586747	PECAM1	PECAM1
74	ENSG00000112837	3.852158706	-5.36520585	1.897454766	-2.82758037	0.004690124	0.02309605	TBX18	TBX18
75	ENSG00000159625	3.845037092	-5.362696644	1.94936511	-2.750996525	0.005941427	0.028202062	DRC7	DRC7
76	ENSG00000223838	3.843255862	-5.362081718	1.918722533	-2.794610281	0.005196231	0.025163968		ENSG00000223838
77	ENSG00000253831	7.562495111	-5.345817138	1.5966547	-3.348136035	0.000813571	0.00511308	ETV3L	ETV3L
78	ENSG00000171989	3.80582905	-5.344776623	2.006497971	-2.663733879	0.007727867	0.035111089	LDHAL6B	LDHAL6B
79	ENSG00000293504	3.746180983	-5.323366377	1.938957569	-2.74547853	0.006042272	0.028569193		ENSG00000293504
80	ENSG00000266677	7.427314835	-5.314795825	1.735490823	-3.062416553	0.002195577	0.012112936		ENSG00000266677
81	ENSG00000298573	3.689203935	-5.302929905	1.921064852	-2.760411706	0.005772856	0.027496382		ENSG00000298573
82	ENSG00000300550	3.682936253	-5.297626457	2.438849659	-2.172182462	0.029841903	0.105023733	NA	NA
83	ENSG00000183324	3.649141961	-5.287823499	2.156014912	-2.452591338	0.014183137	0.058079773	REC114	REC114
84	ENSG00000303634	3.624213831	-5.278662151	2.090763591	-2.524753241	0.011577955	0.04910533		ENSG00000303634
85	ENSG00000304143	3.630410628	-5.276852453	1.999300813	-2.639348926	0.008306544	0.037247091		ENSG00000304143
86	ENSG00000181562	3.627739609	-5.275882358	2.011254639	-2.623179709	0.008711331	0.038719433	EDDM3A	EDDM3A
87	ENSG00000125089	13.30331158	-5.268330689	1.276580784	-4.126907403	3.68E-05	0.000326174	SH3TC1	SH3TC1
88	ENSG00000257957	3.577885002	-5.257224716	1.946520559	-2.700831846	0.00691663	0.032011136	QRSL1P3	QRSL1P3
89	ENSG00000113212	3.574324195	-5.255952197	1.99656043	-2.632503439	0.008475817	0.037827532	PCDHB7	PCDHB7
90	ENSG00000203722	3.572542964	-5.255202213	1.947054557	-2.699052368	0.006953723	0.032158325	RAET1G	RAET1G
91	ENSG00000189052	3.56364012	-5.251877001	1.984257218	-2.64677228	0.008126406	0.036606765	CGB5	CGB5
92	ENSG00000137699	3.552957698	-5.247913424	1.977436001	-2.653897987	0.007956788	0.035933232	TRIM29	TRIM29
93	ENSG00000270207	3.547615661	-5.245891774	1.934547926	-2.711688712	0.006694142	0.031109338		ENSG00000270207
94	ENSG00000134588	3.545836084	-5.245084181	2.461341367	-2.130986076	0.033090289	0.113824728	USP26	USP26
95	ENSG00000297990	3.545836084	-5.245084181	2.461341367	-2.130986076	0.033090289	0.113824728		ENSG00000297990
96	ENSG00000279806	3.500431246	-5.227935712	1.998306317	-2.616183348	0.00889188	0.039395175		ENSG00000279806
97	ENSG00000182533	3.501321861	-5.227934365	2.181135901	-2.396886119	0.016535062	0.065778814	CAV3	CAV3
98	ENSG00000184647	3.492419016	-5.224462709	2.182384412	-2.393924132	0.016669196	0.066191127	PRSS55	PRSS55
99	ENSG00000005102	3.490602757	-5.22011084	2.221486838	-2.34982749	0.018782114	0.07300739	MEOX1	MEOX1
100	ENSG00000302155	3.474613327	-5.217458231	2.200595377	-2.370930288	0.017743377	0.069764642		ENSG00000302155
101	ENSG00000227467	3.472797067	-5.213098664	2.224014468	-2.344003935	0.01907797	0.073826935	LINC01537	LINC01537
102	ENSG00000231550	3.467455857	-5.210621603	2.056485793	-2.533750352	0.01128491	0.048073619	PTCHD3P2	PTCHD3P2
103	ENSG00000154478	3.438077131	-5.199062041	2.005469209	-2.592441718	0.009529733	0.041760107	GPR26	GPR26
104	ENSG00000226828	3.420271441	-5.192037303	1.96795599	-2.638289336	0.008332545	0.037341647	LINC02774	LINC02774
105	ENSG00000290490	3.398904945	-5.18368389	1.965006203	-2.637998741	0.008339689	0.037362643		ENSG00000290490
106	ENSG00000186442	3.392673119	-5.181246496	1.961672928	-2.641238721	0.008260349	0.037095443	KRT3	KRT3
107	ENSG00000262943	3.38466089	-5.178114145	1.967916947	-2.631266605	0.008506727	0.037937633	ALOX12P2	ALOX12P2
108	ENSG00000275389	3.375758872	-5.17442435	2.276932116	-2.272542213	0.023053781	0.085782759		ENSG00000275389
109	ENSG00000300692	6.724537673	-5.170427238	1.654070099	-3.125881569	0.001772729	0.01003699		ENSG00000300692
110	ENSG00000224916	3.348123867	-5.160063475	2.501430535	-2.062845001	0.039127357	0.129387201	APOC4-APOC2	APOC4-APOC2
111	ENSG00000303966	3.348123867	-5.160063475	2.501430535	-2.062845001	0.039127357	0.129387201		ENSG00000303966
112	ENSG00000230448	3.335660215	-5.154422044	2.28608002	-2.254698873	0.024152236	0.089009206	LINC00276	LINC00276
113	ENSG00000251523	3.319670785	-5.151923101	2.093894486	-2.460450197	0.013876283	0.057007552		ENSG00000251523
114	ENSG00000254497	3.29826926	-5.138874791	2.225914475	-2.308657789	0.020962578	0.079659371		ENSG00000254497
115	ENSG00000299973	3.292037434	-5.136295597	2.224741267	-2.308715927	0.02095935	0.079657062		ENSG00000299973
116	ENSG00000234065	3.285805608	-5.133714997	2.225019184	-2.307267745	0.021039898	0.079893258	MTND4P26	MTND4P26
117	ENSG00000057149	3.278683167	-5.130384802	2.016769921	-2.543862217	0.010963432	0.046959394	SERPINB3	SERPINB3
118	ENSG00000138135	11.94067506	-5.126598224	1.344643918	-3.81260656	0.000137509	0.001061546	CH25H	CH25H
119	ENSG00000122420	12.35507147	-5.125826073	1.305098992	-3.927538145	8.58E-05	0.00069872	PTGFR	PTGFR
120	ENSG00000162692	3.262657881	-5.124042417	2.231548737	-2.296182169	0.021665468	0.081717369	VCAM1	VCAM1
121	ENSG00000305300	3.246633422	-5.117233688	1.990980185	-2.570208245	0.01016374	0.044056551		ENSG00000305300
122	ENSG00000302013	3.225266926	-5.108447498	1.993635108	-2.56237838	0.010395799	0.044893368		ENSG00000302013
123	ENSG00000243349	3.223487349	-5.107585718	2.525583283	-2.022339058	0.043141336	0.139444287		ENSG00000243349
124	ENSG00000264490	3.223487349	-5.107585718	2.525583283	-2.022339058	0.043141336	0.139444287		ENSG00000264490
125	ENSG00000109321	3.20568166	-5.100094272	2.268696937	-2.248028015	0.024574404	0.090193195	AREG	AREG
126	ENSG00000287025	3.191436778	-5.094347007	2.043907637	-2.492454607	0.012686355	0.053022054		ENSG00000287025
127	ENSG00000303458	3.18787597	-5.092526328	2.243782693	-2.269616547	0.023230859	0.086293753		ENSG00000303458
128	ENSG00000236595	3.155825399	-5.07859429	2.315414407	-2.193384595	0.028279681	0.100668114	MED15P5	MED15P5
129	ENSG00000261823	3.152264592	-5.07715679	2.277685519	-2.229085951	0.025808187	0.093826341		ENSG00000261823
130	ENSG00000259165	3.134458903	-5.068823439	2.543853626	-1.992576691	0.04630782	0.146959754	DDX18P1	DDX18P1
131	ENSG00000279685	3.099703937	-5.050173999	2.272740667	-2.222063464	0.026279017	0.095072212	MAPT-IT1	MAPT-IT1
132	ENSG00000265907	3.098813322	-5.049522392	2.042052581	-2.472768056	0.013407113	0.055447323	LPIN2-AS1	LPIN2-AS1
133	ENSG00000299520	3.083678651	-5.042971075	2.024754937	-2.490657502	0.012750697	0.053225096		ENSG00000299520
134	ENSG00000296773	3.065873789	-5.035276108	2.132082584	-2.361670296	0.018192814	0.071133634		ENSG00000296773
135	ENSG00000249606	3.064092558	-5.034480375	2.029144699	-2.481084951	0.013098315	0.054414584	TRAPPC2P7	TRAPPC2P7
136	ENSG00000235721	3.057860732	-5.031777969	2.030017496	-2.478686996	0.013186697	0.054714441		ENSG00000235721
137	ENSG00000201496	3.057861559	-5.03164286	2.377259431	-2.116572888	0.034296113	0.116935356	RN7SKP275	RN7SKP275
138	ENSG00000287987	3.044507292	-5.025703543	2.30050755	-2.184606411	0.028917717	0.102435453		ENSG00000287987
139	ENSG00000250685	3.031152199	-5.019665704	2.292476617	-2.189625694	0.028551394	0.101468957		ENSG00000250685
140	ENSG00000235964	3.025810988	-5.017666718	2.080866389	-2.411335368	0.015894226	0.063746794	FXYD6P2	FXYD6P2
141	ENSG00000258197	3.01331148	-5.00799659	2.57550477	-1.944471875	0.051838574	0.159693514	NKX2-2-AS1	NKX2-2-AS1
142	ENSG00000258524	2.999102454	-5.005105292	2.346730365	-2.132799475	0.032941179	0.113435448	NT5CP1	NT5CP1
143	ENSG00000117281	2.99732205	-5.004702129	2.184759269	-2.290733904	0.021978808	0.082622378	CD160	CD160
144	ENSG00000286523	2.988384177	-4.996004783	2.314953901	-2.158144393	0.030916607	0.107993155		ENSG00000286523
145	ENSG00000282390	21.76913241	-4.992658046	0.997991481	-5.002706077	5.65E-07	7.02E-06		ENSG00000282390
146	ENSG00000254489	2.979481332	-4.991503662	2.149144933	-2.322553302	0.020203162	0.077392828	MPPED2-AS1	MPPED2-AS1
147	ENSG00000236347	2.970578487	-4.987830169	2.318326339	-2.151478886	0.031438421	0.109501251		ENSG00000236347
148	ENSG00000183117	2.958114835	-4.981726111	2.114029362	-2.356507531	0.018447694	0.071928255	CSMD1	CSMD1
149	ENSG00000248187	2.936748339	-4.971983875	2.100760102	-2.366754714	0.017944821	0.070437422	LINC03140	LINC03140
150	ENSG00000286467	2.932297744	-4.970191603	2.315636467	-2.146360914	0.031844195	0.110572447		ENSG00000286467
151	ENSG00000307366	2.924284687	-4.966279699	2.066805532	-2.402877108	0.016266653	0.064923491		ENSG00000307366
152	ENSG00000301682	10.71448899	-4.96589055	1.358800236	-3.654614137	0.000257569	0.001867243		ENSG00000301682
153	ENSG00000289417	2.913602266	-4.961497564	2.366580496	-2.096483755	0.0360393	0.121367582		ENSG00000289417
154	ENSG00000303986	2.913602266	-4.961497564	2.366580496	-2.096483755	0.0360393	0.121367582		ENSG00000303986
155	ENSG00000300360	2.907369613	-4.958561009	2.062276274	-2.404411607	0.016198523	0.064745096		ENSG00000300360
156	ENSG00000267452	2.906478998	-4.95809265	2.306498448	-2.149618897	0.031585372	0.109915043	LINC02073	LINC02073
157	ENSG00000307569	2.904699421	-4.957362106	2.160910016	-2.294108533	0.021784265	0.082053436		ENSG00000307569
158	ENSG00000135973	2.902918191	-4.956514306	2.070122509	-2.394309653	0.016651684	0.06613887	GPR45	GPR45
159	ENSG00000213981	2.902918191	-4.956514306	2.070122509	-2.394309653	0.016651684	0.06613887		ENSG00000213981
160	ENSG00000303641	2.901138614	-4.955587932	2.601605222	-1.904819336	0.056803559	0.171107033		ENSG00000303641
161	ENSG00000288939	2.899357384	-4.954904986	2.070683432	-2.392883871	0.016716531	0.066344415		ENSG00000288939
162	ENSG00000228411	2.886893732	-4.949141898	2.108634602	-2.347083697	0.018921004	0.073397074	CDY4P	CDY4P
163	ENSG00000269155	2.886893732	-4.949141898	2.108634602	-2.347083697	0.018921004	0.073397074		ENSG00000269155
164	ENSG00000272549	2.885112502	-4.948057096	2.318001675	-2.134621881	0.032791909	0.113075162	LINC02538	LINC02538
165	ENSG00000295793	2.877990887	-4.945014257	2.105180643	-2.348973839	0.018825229	0.073146919		ENSG00000295793
166	ENSG00000223944	2.87443008	-4.943070032	2.320163141	-2.13048382	0.03313169	0.113906712		ENSG00000223944
167	ENSG00000115556	2.87264885	-4.942461546	2.127542625	-2.323084617	0.020174607	0.077312676	PLCD4	PLCD4
168	ENSG00000229376	2.856624391	-4.934621774	2.316550535	-2.130159347	0.03315846	0.113964161	CICP3	CICP3
169	ENSG00000307581	2.856624391	-4.934621774	2.316550535	-2.130159347	0.03315846	0.113964161		ENSG00000307581
170	ENSG00000290919	5.754106007	-4.934194471	1.70030459	-2.901947393	0.003708508	0.018870365		ENSG00000290919
171	ENSG00000224223	2.845905287	-4.925500486	2.617946762	-1.881436459	0.059912571	0.178033122	VSTM2A-OT1	VSTM2A-OT1
172	ENSG00000280302	2.829915857	-4.921690722	2.383606662	-2.064808259	0.038941146	0.128911693		ENSG00000280302
173	ENSG00000239677	2.808514331	-4.906783159	2.339072239	-2.097747593	0.035927448	0.121057975	PDZRN3-AS1	PDZRN3-AS1
174	ENSG00000237989	2.803172294	-4.9041901	2.356294522	-2.081314561	0.037405123	0.125066437	LINC01679	LINC01679
175	ENSG00000249241	2.803172294	-4.9041901	2.356294522	-2.081314561	0.037405123	0.125066437	LINC02265	LINC02265
176	ENSG00000295506	2.789818854	-4.897694362	2.337110291	-2.095619698	0.03611594	0.121531419		ENSG00000295506
177	ENSG00000288266	2.787147835	-4.89605476	2.132344781	-2.29608964	0.021670757	0.081727175		ENSG00000288266
178	ENSG00000273805	2.782696413	-4.893881571	2.116507689	-2.312243701	0.020764257	0.079083718		ENSG00000273805
179	ENSG00000298459	2.774684183	-4.890069269	2.131769842	-2.293901139	0.021796178	0.08207133		ENSG00000298459
180	ENSG00000266667	2.771123376	-4.888570417	2.353526054	-2.07712611	0.037789921	0.125937399		ENSG00000266667
181	ENSG00000301901	2.771122549	-4.888504479	2.343050078	-2.086384975	0.036943765	0.123776656		ENSG00000301901
182	ENSG00000125816	10.25616913	-4.885867959	1.358823401	-3.595660743	0.000323569	0.002276445	NKX2-4	NKX2-4
183	ENSG00000251636	2.756878494	-4.881428573	2.10394579	-2.320130393	0.020333825	0.077795309	LINC01218	LINC01218
184	ENSG00000144230	2.74975688	-4.878037966	2.16860573	-2.249389042	0.024487755	0.089940344	GPR17	GPR17
185	ENSG00000308259	5.509071539	-4.87642584	1.727731146	-2.822444829	0.004765902	0.023415788		ENSG00000308259
186	ENSG00000207449	2.746196073	-4.876283715	2.446345863	-1.993292849	0.046229389	0.146777875	RNU6-19P	RNU6-19P
187	ENSG00000151577	20.07908022	-4.874154977	1.005554634	-4.847230387	1.25E-06	1.48E-05	DRD3	DRD3
188	ENSG00000240438	2.739964247	-4.873128532	2.645151891	-1.842286845	0.065433203	0.190016371	OFD1P5Y	OFD1P5Y
189	ENSG00000186827	2.739073631	-4.87282439	2.170510705	-2.245012835	0.024767309	0.090762907	TNFRSF4	TNFRSF4
190	ENSG00000267142	2.733731594	-4.870222652	2.107998211	-2.310354263	0.020868549	0.079401328		ENSG00000267142
191	ENSG00000280089	2.731061402	-4.868747952	2.408455921	-2.021522549	0.043225701	0.139672413		ENSG00000280089
192	ENSG00000244040	2.728389556	-4.867376926	2.356436313	-2.065566932	0.03886939	0.128744263	IL12A-AS1	IL12A-AS1
193	ENSG00000256188	2.72660998	-4.86653587	2.38719477	-2.038600256	0.04148994	0.135140443	TAS2R30	TAS2R30
194	ENSG00000254131	2.677644334	-4.841832923	2.398286536	-2.018871745	0.043500552	0.140351621		ENSG00000254131
195	ENSG00000303110	2.678499093	-4.838003381	2.664767049	-1.815544583	0.069440261	0.198446625		ENSG00000303110
196	ENSG00000241680	2.66874149	-4.837142155	2.463987115	-1.963136141	0.049630357	0.154677548	RPL31P49	RPL31P49
197	ENSG00000294667	2.672267268	-4.834359558	2.46649815	-1.9600094	0.049994692	0.155525964		ENSG00000294667
198	ENSG00000082175	5.330091482	-4.827689196	1.699029111	-2.841439953	0.004491031	0.022270501	PGR	PGR
199	ENSG00000272282	2.657132597	-4.826488573	2.429070162	-1.986969602	0.046925766	0.148347701	LINC02084	LINC02084
200	ENSG00000270190	2.635766101	-4.815405474	2.398435451	-2.007727776	0.044672227	0.143189517		ENSG00000270190
